# Supplementary material for: Biomarker-Based Analysis of Pain in Patients with Tick-Borne Infections before and after Antibiotic Treatment
Source: Antibiotics (Basel). 2024 Jul 25;13(8):693. doi: 10.3390/antibiotics13080693 (PMC11350843; doi:10.3390/antibiotics13080693)
Supplement: Supplementary file 1 [file antibiotics-13-00693-s001.zip]

Archive with 1 entries (1 files):
- antibiotics-3098525-supplementary.pdf
